# Supplementary material for: Optimising Vaginal Microbiome Profiling for Clinical Translation: A Comparative Assessment of Sample Storage Methods and a Vagina-Specific 16S rRNA Gene Database
Source: Microorganisms. 2026 Jan 7;14(1):128. doi: 10.3390/microorganisms14010128 (PMC12844235; doi:10.3390/microorganisms14010128)
Supplement: Supplementary file 1 [file microorganisms-14-00128-s001.zip]

Archive with 1 entries (1 files):
- microorganisms-4040102-supplementary.pdf
